# Supplementary material for: Assessment of Phytochemical Composition and Antifungal Activity of Micropropagated Drymis winteri Plants
Source: Plants (Basel). 2025 Oct 20;14(20):3215. doi: 10.3390/plants14203215 (PMC12566860; doi:10.3390/plants14203215)
Supplement: Supplementary file 1 [file plants-14-03215-s001.zip]

Archive with 1 entries (1 files):
- plants-3904851-supplementary.pdf
